# Supplementary material for: Calculation of the relative metastabilities of proteins using the CHNOSZ software package
Source: Geochem Trans. 2008 Oct 3;9:10. doi: 10.1186/1467-4866-9-10 (PMC2654789; doi:10.1186/1467-4866-9-10)
Supplement: Additional file 1 — Program script for generating figures. This text file contains the program script used to make the diagrams in Figs. 3, 4, 5, 6, 7. Use the commands listed at the top of the file to generate one or all of the figures on screen or in postscript format. [file 1467-4866-9-10-S1.txt]

# Additional File 1: Program listing
# gt/plot.R 20080814 jmd
# plot protein metastability diagrams 
#
# to use, load CHNOSZ and source this file:
# library(CHNOSZ)
# source("plot.R.txt")
#
# then run one of the following commands:
# figure(3,do.ps=TRUE)  # 50s
# figure(4,do.ps=TRUE)  # 10s
# figure(5,do.ps=TRUE)  # 14s
# figure(6,do.ps=TRUE)  # 49s
# figure(7,do.ps=TRUE)  # 2m46s
# set do.ps=FALSE (the default) to show 
# the plots on screen
#
# to make Fig. 7a in less time at lower resolution, do
# res <- 40; plot.PT.buffer()  # 33s
#
# timings were obtained with res=300 on a P4 2.4GHz
# running Linux 2.6.24, R 2.7.1 and CHNOSZ 0.7

# plot resolution
res <- 300
# protein settings
organisms <- c("METSC","METJA","METFE","HALJP","METVO",
  "METBU","ACEKI","BACST","BACLI","AERSA")
proteins <- c(rep("CSG",6),rep("SLAP",4))
proteins <- paste(proteins,organisms,sep="_")
lwd <- c(rep(3,6),rep(1,4))
lty <- c(1:6,1:4)

plot.logfO2pH.1 <- function() {
  basis("CHNOS+")
  species(proteins)
  a <- affinity(pH=c(0,14,res),O2=c(-85,-60,res))
  diagram(a)
  # water line
  abline(h=-83.1,lty=2)
  label.plot("a")
}

plot.logfO2pH.2 <- function() {
  basis("CHNOS+")
  species(proteins)
  a <- affinity(pH=c(0,14,res),O2=c(-85,-60,res))
  ispecies <- c(1,3,6,7,8,9,10)
  names <- proteins[ispecies]
  diagram(a,ispecies=ispecies,names=names)
  # water line
  abline(h=-83.1,lty=2)
  label.plot("b")
}

plot.ZpH <- function() {
  basis("CHNOS+")
  species(metproteins <- proteins[1:6])  # archaeal proteins
  pl <- protein.length(metproteins)
  ionize()
  pHlim <- c(0,14)
  a <- affinity(pH=c(pHlim,res))
  z <- ionize(a$values,a$values)
  ylab=as.expression(quote(italic(Z[j])/residue))
  thermo.plot.new(xlab="pH",ylab=ylab,xlim=pHlim,ylim=c(-0.3,0.2),
    yline=2,mar=c(3,3.5,2,1),lwd=2,cex=2)
  pHs <- seq(pHlim[1],pHlim[2],length.out=res)
  for(i in 1:length(pl)) {
    Zs <- z[[i]]/pl[i]
    lines(pHs,Zs,lty=i)
  }
  text(7,-0.25,"HALJP")
  text(7,-0.05,"METBU")
  text(7,-0.13,"METJA")
  text(7,-0.19,"METVO")
  lines(c(8.5,9.8),c(-0.19,-0.17))
  text(7,0.03,"METFE")
  text(9.6,-0.025,"/METSC",srt=-40)
  label.plot("a")
}

plot.GpH <- function() {
  basis("CHNOS+")
  species(metproteins <- proteins[1:6])  # archaeal proteins
  pl <- protein.length(metproteins)
  ionize()
  pHlim <- c(0,14)
  a <- affinity(pH=c(pHlim,res))
  g <- affinity(pH=c(pHlim,res),property="G")
  G <- ionize(a$values,g$values)
  ylab=as.expression(quote(list(Delta*italic(G*degree[j])/residue,kcal/mol)))
  thermo.plot.new(xlab="pH",ylab=ylab,xlim=pHlim,ylim=c(-55,-35),
    yline=2,mar=c(3,3.5,2,1),lwd=2,cex=2)
  pHs <- seq(pHlim[1],pHlim[2],length.out=res)
  for(i in 1:length(pl)) {
    Gs <- G[[i]]/pl[i]/1000
    lines(pHs,Gs,lty=i)
  }
  text(7,-52.5,"HALJP")
  text(7,-47.5,"METJA")
  text(2,-42.3,"METBU")
  text(7,-44,"METVO")
  text(7,-40,"METSC")
  text(7,-38,"METFE")
  label.plot("b",xfrac=0.1)
}

plot.logfO2.1 <- function() {
  basis("CHNOS+")
  species(proteins)
  a <- affinity(O2=c(-90,-65,res))
  diagram(a,ylim=c(-5,-1),legend.x=NULL,lwd=lwd,
    ylab=as.expression(quote(log~italic(a[j]))),yline=1.7)
  text(-80,-1.7,"METJA")
  text(-74.5,-1.7,"METVO")
  text(-69,-1.8,"HALJP")
  # water line
  abline(v=-83.1,lty=2)
  label.plot("a")
}

plot.logfO2.2 <- function() {
  basis("CHNOS+")
  species(proteins)
  a <- affinity(O2=c(-90,-65,res))
  diagram(a,ylim=c(-5,-1),residue=TRUE,legend.x=NULL,lwd=lwd,
    ylab=as.expression(quote(log~italic(a[j]))),yline=1.7)
  text(-80,-1.9,"METJA")
  text(-74.5,-1.9,"METVO")
  text(-69,-1.9,"HALJP")
  text(-78,-2.85,"METBU",cex=0.8,srt=-22)
  text(-79,-3.15,"ACEKI",cex=0.8,srt=-25)
  text(-81,-3.3,"METSC",cex=0.8,srt=-25)
  text(-87,-3.1,"METFE",cex=0.8,srt=-17)
  text(-79,-4.3,"BACST",cex=0.8)
  text(-85.5,-4.7,"AERSA",cex=0.8,srt=38)
  text(-87,-4.25,"BACLI",cex=0.8,srt=30)
  # water line
  abline(v=-83.1,lty=2)
  label.plot("b")
}

plot.logfO2T <- function() {
  basis("CHNOS+")
  species(proteins)
  a <- affinity(T=c(0,150,res),O2=c(-85,-55,res))
  diagram(a,names=NULL)
  text(43,-58,"CSG_HALJP")
  text(60,-67,"CSG_METVO",srt=32)
  text(75,-74,"CSG_METJA",srt=35)
  text(100,-77,"SLAP_ACEKI",srt=30)
  text(120,-82,"CSG_METFE")
  label.plot("a",xfrac=0.1)
  # water line
  T <- seq(0,150,length.out=res)
  TK <- convert(T,'K')
  water.lines(xaxis='T',yaxis='O2',T=TK,xpoints=T)
}

plot.logfO2P <- function() {
  basis("CHNOS+")
  species(proteins)
  a <- affinity(P=c(1,3000,res),O2=c(-85,-65,res))
  proteins[2] <- ""
  diagram(a,names=proteins)
  text(1500,-80,"CSG_METJA")
  label.plot("b",xfrac=0.1)
  P <- seq(1,3000,length.out=res)
  water.lines(xaxis='P',yaxis='O2',T=298.15,P=P)
}

plot.PT.buffer <- function() {
  basis("CHNOS+")
  myprot <- proteins[c(2,1,5,6,3)] # METXX proteins
  basis("O2",-58)
  # buffer specification
  mod.buffer("s-layer",myprot)
  basisnames <- c("CO2","NH3","H2S","H2O")
  basis(basisnames,"s-layer")
  # buffer calculation
  species(myprot)
  b <- affinity(return.buffer=TRUE,T=100,P=1000)
  basis(basisnames,as.numeric(b)[match(basisnames,names(b))])
  # plot calculation
  a <- affinity(T=c(95,105,res),P=c(10,3000,res))
  myprot[c(1,2)] <- ""
  diagram(a,names=myprot)
  text(100.8,2200,"CSG_METJA")
  lines(c(99,98),c(2200,2000))
  label.plot("a")
}

plot.logfO2pH.buffer <- function() {
  basis("CHNOS+")
  myprot <- proteins[c(2,1,5,6,3)]  # METXX proteins
  basis("O2",-58)
  # buffer specification
  mod.buffer("s-layer",myprot)
  basisnames <- c("CO2","NH3","H2S","H2O")
  basis(basisnames,"s-layer")
  # buffer calculation
  species(myprot)
  b <- affinity(return.buffer=TRUE,T=100,P=1000)
  basis(basisnames,as.numeric(b)[match(basisnames,names(b))])
  # plot calculation
  a <- affinity(pH=c(0,14,res),O2=c(-64,-54,res),T=100,P=1000)
  myprot[c(1,4)] <- ""
  diagram(a,names=myprot)
  text(11.2,-58.5,"CSG_METJA")
  text(4.2,-59,"CSG_METBU")
  lines(c(6.7,7.7),c(-59,-58.5))
  # water stability line
  s <- subcrt(c("H2O","O2","H2"),c(-1,0.5,1),T=100,P=1000)
  abline(h=2*s$out$logK,lty=2)
  label.plot("b")
}

figure <- function(n,do.ps=FALSE) {
  if(do.ps) thermo.postscript(paste(n,"ps",sep="."),width=8,height=12)
  layout(matrix(1:2,nrow=2))
  par(mar=c(3,3.5,2,1))
  if(do.ps) par(cex=2,lwd=2)
  if(n==1) {
    # fig 1 is a flowchart for the package
    # (not done here)
  } else if(n==2) {
    # fig 2 is program interaction text
    # (not done here)
  } else if(n==3) {
    plot.logfO2pH.1()
    plot.logfO2pH.2()
  } else if(n==4) {
    plot.ZpH()
    plot.GpH()
  } else if(n==5) {
    plot.logfO2.1()
    plot.logfO2.2()
  } else if(n==6) {
    plot.logfO2T()
    plot.logfO2P()
  } else if(n==7) {
    plot.PT.buffer()
    plot.logfO2pH.buffer()
  }
  if(do.ps) dev.off()
}
